# Supplementary material for: Health-related quality of life scores of ultralow rectal cancer patients after conformal sphincter preservation operation compared to newly derived preoperative EORTC QLQ-C30, CR38 reference values and EORTC QLQ-C30 norm
Source: Front Oncol. 2026 Feb 5;16:1724255. doi: 10.3389/fonc.2026.1724255 (PMC12916371; doi:10.3389/fonc.2026.1724255)
Supplement: Supplementary file 1 [file Table1.xlsx]

## Sheet: Sheet1
	Supplement Table 1. Cochrane collaborations tool for assessing risk of bias
	Author	Year	Cochrane collaborations tool for assessing risk of bias						Questionnaires
			Selection bias	Performance bias	Detection bias	Attrition bias	Reporting bias	Other bias
	Morielli et al.	2021	√	√	×	√	√	√	C30
	Andersson et al.	2013	√	√	×	√	√	√	C30	CR38
	Sun et al.	2018	√	√	×	√	√	√	C30
	Rodrigo et al.	2021	√	√	×	√	√	√	C30	CR38
	Rebekka et al.	2021	√	√	×	√	√	√	C30	CR38
	Laetitia et al.	2008	√	√	×	√	√	√	C30
	Francesco et al.	2012	√	√	×	√	√	√	C30
	McLachlan et al.	2016	√	√	×	√	√	√	C30	CR38
