# Supplementary material for: Health-related quality of life scores of ultralow rectal cancer patients after conformal sphincter preservation operation compared to newly derived preoperative EORTC QLQ-C30, CR38 reference values and EORTC QLQ-C30 norm
Source: Front Oncol. 2026 Feb 5;16:1724255. doi: 10.3389/fonc.2026.1724255 (PMC12916371; doi:10.3389/fonc.2026.1724255)
Supplement: Supplementary file 2 [file Table2.xlsx]

## Sheet: Sheet1
	Supplement Table 2. The Newcastle-Ottawa Scale for assessing risk of bias
	Author	Year	the Newcastle-Ottawa Scale				Questionnaires
			Selection	Comparability	Exposure	Total score
	Simon et al.	2013	☆☆☆	☆☆	☆☆	7	C30	CR38
	Kanga et al.	2020	☆☆☆☆	☆☆	☆☆☆	9	C30	CR38
	Gilbert et al.	2022	☆☆☆	☆☆	☆☆☆	8	C30
	Zheng et al.	2018	☆☆☆☆	☆☆	☆☆	8	C30	CR38
	Irene et al.	2022	☆☆☆	☆	☆☆	6	C30	CR38
	Zhang et al.	2015	☆☆☆	☆☆	☆☆	7	C30	CR38
