# Supplementary material for: Health-related quality of life scores of ultralow rectal cancer patients after conformal sphincter preservation operation compared to newly derived preoperative EORTC QLQ-C30, CR38 reference values and EORTC QLQ-C30 norm
Source: Front Oncol. 2026 Feb 5;16:1724255. doi: 10.3389/fonc.2026.1724255 (PMC12916371; doi:10.3389/fonc.2026.1724255)
Supplement: Supplementary file 3 [file Table3.xlsx]

## Sheet: Sheet1
Supplement Table 3. The Agency For Healthcare Research And Quality cross-sectional study evaluation criteria for assessing risk of bias
Author	Year	The Agency For Healthcare Research And Quality cross-sectional study evaluation criteria											Total Score	Quality	Questionnaires
		Item 1	Item 2	Item 3	Item 4	Item 5	Item 6	Item 7	Item 8	Item 9	Item 10	Item 11
Yumiko et al.	2017	Y	Y	Y	Y	N	Y	Y	Y	N	Y	Y	9	H	C30	CR38
Alice et al.	2017	Y	Y	Y	Y	N	Y	Y	Y	Y	Y	Y	10	H	C30
Hompes et al.	2014	Y	N	Y	Y	N	Y	Y	Y	Y	Y	Y	9	H	C30
Lacy et al.	2022	Y	Y	Y	Y	N	N	Y	N	Y	Y	Y	8	H	C30
Schmidt et al.	2005	Y	Y	Y	Y	N	N	Y	N	Y	Y	Y	8	H	C30
Alves et al.	2018	Y	Y	Y	Y	N	N	N	N	Y	Y	Y	7	M	C30	CR38
Stephanie et al.	2019	Y	Y	Y	Y	N	Y	Y	N	Y	Y	Y	9	H	C30
Hosni et al.	2022	Y	Y	Y	Y	Y	Y	Y	N	Y	Y	Y	10	H	C30
Bencova et al.	2016	Y	Y	N	N	N	Y	N	Y	N	N	Y	5	M	C30
Vaneja et al.	2020	Y	Y	Y	Y	N	N	Y	Y	Y	Y	Y	9	H	C30
Anna et al.	2022	Y	Y	Y	Y	N	N	Y	Y	Y	Y	Y	9	H	C30
Kurian et al.	2016	Y	Y	Y	Y	Y	Y	Y	N	Y	Y	Y	10	H	C30
Tjandra et al.	2001	Y	Y	Y	Y	N	Y	Y	N	Y	Y	Y	9	H	C30
Han et al.	2014	Y	Y	Y	Y	Y	N	Y	Y	N	Y	Y	9	H	C30
Schmidt et al.	2005	Y	Y	Y	Y	Y	N	Y	N	Y	Y	Y	9	H	C30
Juan et al.	2006	Y	Y	N	Y	Y	Y	Y	Y	Y	Y	Y	10	H	C30	CR38
Herman et al.	2012	Y	Y	Y	Y	N	N	N	N	N	Y	N	5	M	C30	CR38
Qaderi et al.	2021	Y	Y	Y	Y	N	Y	N	N	Y	Y	Y	8	H	C30
Anneke et al.	2013	Y	Y	Y	Y	N	Y	Y	N	Y	Y	Y	9	H	C30	CR38
Gilbert et al.	2020	Y	Y	Y	Y	N	N	Y	Y	Y	Y	Y	9	H	C30
Note: Y, yes; N, no; U, unclear; H, high quality; M, medium quality. Item 1: Define the source of information (survey, record review). Item 2: List inclusion and exclusion criteria for exposed and unexposed subjects (cases and controls) or refer to previous publications. Item 3: Indicate time period used for identifying patients. Item 4: Indicate whether or not subjects were consecutive if not po…
