# Supplementary material for: Health-related quality of life scores of ultralow rectal cancer patients after conformal sphincter preservation operation compared to newly derived preoperative EORTC QLQ-C30, CR38 reference values and EORTC QLQ-C30 norm
Source: Front Oncol. 2026 Feb 5;16:1724255. doi: 10.3389/fonc.2026.1724255 (PMC12916371; doi:10.3389/fonc.2026.1724255)
Supplement: Supplementary file 4 [file Table4.xlsx]

## Sheet: Sheet2
			Supplement Table 4. Heterogeneity analysis results in different regions of patients
		Questionnaire	EORTC QLQ-C30																EORTC QLQ-CR38
		Domain	(PF) Physical function	(RF) Role function	(EF) Emotional function	(CF) Cognitive function	(SF) Social function	(GH) Global health status	(FA) Fatigue	(NV) Nausea/vomiting	(DY) Dyspnea	(PA) Pain	(IN) Insomnia	(AL) Appetite loss	(CO) Constipation	(DI) Diarrhea	(FD) Financial difficulties		(BI) Body image	(SF) Sexual function	(SE) Sexual enjoyment	(FP) Future perspective	(MP) micturition problem	(CSF) Chemotherapy side effects	(GS) Gastrointestinal symptoms	(MSD) Male sexual dysfunction	(FSD) Female sexual dysfunction	(DRP) Defecation-related problem	(WL) Weight loss
		I2	98.95	99.09	99.41	99.02	99.19	99.87	99.81	99.97	99.93	99.82	99.65	99.91	99.84	99.75	99.86		99.98	99.94	99.25	99.75	99.96	99.97	99.97	99.78	99.75	99.97	99.96
		Q	199.24	116.08	1170.19	284	276.74	220000	246.09	265.61	126.74	327.78	96.2	107.7	694.33	293.9	1061.83		1553.78	2548.07	421.35	685.25	1199	1051.54	993.64	264.76	427.53	767.47	783.62
